# Supplementary material for: Abnormal bile acid metabolism is an important feature of gut microbiota and fecal metabolites in patients with slow transit constipation
Source: Front Cell Infect Microbiol. 2022 Jul 28;12:956528. doi: 10.3389/fcimb.2022.956528 (PMC9366892; doi:10.3389/fcimb.2022.956528)
Supplement: Supplementary file 1 [file DataSheet_1.xlsx]

## Sheet: Table1-demographics and charact
Name	Number	Sex	Age	BMI	Bristol stool form scale	Wexner constipation score	Gastrointestinal Quality of Life Index	Disease duration (years)	More than a quarter of the defecation is laborious	More than a quarter of the defecation is dry balls or hard feces	More than a quarter of the defecation has a sense of inadequacy	More than 1/4 of the defecation has anal rectum obstruction/obstruction	More than 1/4 of the defecation requires manual assistance	Spontaneous defecation less than three times a week
魏汝俊	T9	2	57	22	4	15	118	5	1	1	1	1	1	1
董光	T8	2	35	22.6	1	12	83	1	1		1	1		1
李义杰	T7	1	64	23	2	24	108	10	1	1	1	1	1	1
牛四荣	T6	2	47	25	3	19	129	20	1	1	1	1		1
唐秀祥	T5	1	70	23	2	21	119	1.5	1			1		1
董玉娥	T4	2	61	24	1	13	144	3	1	1	1			1
姜晓茹	T30	2	59	23	2	28	75	8	1		1	1	1	1
邢树娟	T3	2	66	21	2	23	91	10	1	1	1	1
李俊茹	T29	2	78	19.5312	2	10	137	20	1		1	1		1
戚晨曦	T28	2	28	19.721	1	13	117	3	1		1		1
王喜芸	T27	2	63	20.8117	4	26	113	0.5	1	1	1			1
段继红	T26	2	46	23	5	10	129	0.25	1	1	1	1	1	1
孙宝才	T25	1	61	23	1	26	67	1	1	1	1			1
李建园	T24	1	59	23	2	24	100	3	1					1
陈莎莎	T23	2	35	21	4	29	108	20		1				1
秦玉美	T22	2	40	20	4	26	125	2	1		1	1	1	1
孙嘉悦	T21	2	27	23	1	14	97	10	1	1		1	1	1
张雪艳	T20	2	62	25	3	6	110	0.5	1	1	1	1		1
张家平	T2	2	70	24.6728	2	23	109	30	1	1	1		1	1
吴书	T19	2	24	18.7328	1	27	81	0.5	1	1				1
于德美	T18	2	62	23.8751	2	15	85	10						1
孟维兰	T17	2	51	21.2585	4	10	130	5	1	1	1	1	1	1
王庆林	T16	1	79	21.2585	1	11	116	1						1
单君喜	T15	1	40	21.4533	3	27	123	10			1			1
薄金鑫	T14	2	20	20	2	9	108	9		1	1	1		1
史淑玲	T13	2	67	21	4	28	58	4	1		1	1		1
徐文苓	T12	2	57	24	1	23	85	0.25	1	1	1			1
白秀花	T11	2	52	21.36	4	21	120	30	1			1	1	1
谢丙戌	T10	1	74	21	5	9	129	1	1	1	1	1		1
周晓平	T1	2	42	22	2	8	119	1	1		1	1		1
张浩	C9	1	31	20	5	5	144
杜军	C8	1	63	19	6	5	135
董祥熙	C7	2	26	23	4	2	140
张学亮	C6	1	40	24.4218	3	8	100
王建平	C5	1	42	20.6758	4	5	143
蒋瑜	C4	2	42	20.1092	3	2	125
张世凤	C30	2	70	23	4	3	134
刘立争	C3	2	40	20	4	3	144
林大胜	C29	2	47	24.7252	4	1	141
张浩	C28	1	31	22	4	7	135
黄艳芳	C27	2	50	20	3	7	74
王雅兰	C26	2	58	23	3	6	131
于汭	C25	2	30	20	7	3	140
张振旺	C24	1	67	20	4	0	143
王俊英	C23	2	68	21	4	2	108
董希武	C22	2	57	23	5	2	126
刘春凤	C21	2	37	19.8347	4	1	134
陈洪海	C20	1	46	23.5118	5	1	138
吕桂田	C2	2	63	22.3	4	5	117
刘金生	C19	2	71	23.7332	6	3	137
于桂友	C18	2	39	21.9713	4	8	88
胡运田	C17	1	45	20.1951	5	2	121
郝大雨	C16	2	51	19	6	5	137
张婵钊	C15	2	34	21	5	3	140
董占权	C14	1	63	23.0416	4	3	130
林杰	C13	2	49	22	3	2	140
崔广元	C12	2	65	19.4734	4	6	138
刘春青	C11	2	36	23.8466	4	2	140
林霞	C10	2	51	22.4609	4	5	115
万福雅	C1	2	27	23	2	6	101

## Sheet: Table2-Alpha diversity
	shannon	simpson	ace	goods_coverage	chao1	observed_species	PD_whole_tree
C1	7.65459	0.962035	10744.5	0.964731	10385.6	5143	119.868
C10	8.69236	0.97154	20073.7	0.925652	18449.3	8145	171.542
C11	7.9342	0.967912	12658.7	0.951468	12514.5	5678	123.902
C12	2.94134	0.672784	3968.6	0.990629	3868.05	1424	65.6072
C13	7.16362	0.964211	9231.71	0.974299	8831.79	4506	119.543
C14	4.40044	0.875413	3292.9	0.992681	3355.65	1625	71.9662
C15	6.38135	0.944699	6268.53	0.977237	6385.09	3035	78.1343
C16	6.24714	0.914163	7620.96	0.977728	7451.75	3662	107.398
C17	7.65826	0.970826	10561.4	0.955646	9660.02	4585	123.479
C18	5.14754	0.842554	6551.52	0.981721	6488.63	3069	84.4823
C19	6.16147	0.874921	7319.26	0.970241	7228.28	3307	96.5344
C2	8.89597	0.988805	15921.7	0.947638	15559.6	7321	159.542
C20	4.94069	0.845192	4886.61	0.985514	4779.65	2072	82.2116
C21	4.13144	0.723247	4638.98	0.989034	4387.28	2081	83.1406
C22	6.4403	0.947933	6100.61	0.980565	5997.51	3024	89.381
C23	5.99118	0.88658	6184.79	0.982355	6151.04	3257	74.7062
C24	6.88617	0.940276	8183.52	0.972924	7967.8	3974	103.635
C25	3.61537	0.709096	3169.4	0.993228	3203.09	1592	78.9494
C26	7.72659	0.968607	11230.1	0.961803	10742.3	5359	117.095
C27	6.83074	0.950097	6213.5	0.980789	6194.49	2978	81.5884
C28	7.11642	0.95925	7785.18	0.975031	7770.58	3953	95.6173
C29	7.03113	0.953773	6781.07	0.980347	6721.8	3517	83.2597
C3	5.41401	0.849814	6908.56	0.975322	6897.46	2933	89.5783
C30	5.62223	0.886208	5297.52	0.986887	5434.55	2589	75.1894
C4	7.18402	0.961607	8087.25	0.973623	8055.57	3929	94.0307
C5	6.07342	0.931857	6343.76	0.983198	6405.98	2953	95.0725
C6	8.49271	0.980441	15983	0.951875	14738.9	7103	151.938
C7	5.29222	0.893856	4140.23	0.986629	4231.06	1816	76.4649
C8	6.91987	0.94953	8746.02	0.966568	8727.05	3878	98.5025
C9	5.5529	0.929301	4464.52	0.987904	4418.13	2235	80.8566
T1	3.35278	0.595301	4303.78	0.990353	4397.75	1739	76.3867
T10	6.63352	0.966746	4767.52	0.986895	4734.83	2534	68.241
T11	6.02051	0.944518	4283.4	0.986252	4324.46	2063	73.9394
T12	6.36224	0.947152	4410.69	0.988775	4353.69	2304	85.5079
T13	8.80637	0.984418	16019.4	0.947589	15406.4	7464	149.458
T14	5.96104	0.934823	3730.9	0.98778	3857.77	1882	71.0122
T15	6.6743	0.934636	8044.02	0.967852	7850.79	3821	87.9521
T16	5.52112	0.895139	5031.83	0.983398	4976.52	2426	77.2314
T17	4.39413	0.885766	2531.74	0.994521	2546.24	1117	58.2404
T18	8.37916	0.981206	14763.7	0.953261	13898.2	6707	162.799
T19	7.72852	0.984749	8589.24	0.97463	8447.81	4378	118.542
T2	5.00749	0.914682	3399.22	0.988911	3679.79	1392	68.8736
T20	6.52263	0.961403	5063.47	0.98679	5167.92	2666	87.035
T21	9.30247	0.984209	26276.9	0.929979	24658	11260	189.314
T22	8.93251	0.986741	17880.2	0.949076	16981.3	8251	166.337
T23	9.2974	0.989945	20565.1	0.931354	19607.9	9134	179.755
T24	6.56449	0.879466	12696.8	0.966091	12010.7	5848	141.585
T25	5.93742	0.916378	5383.16	0.986768	5203.14	2765	92.3108
T26	6.43249	0.937908	5698.22	0.983992	5689.88	3092	76.3796
T27	8.20094	0.979234	12332.9	0.957695	11715.5	5941	118.251
T28	6.93893	0.96148	7147.08	0.978066	6959.78	3521	87.8801
T29	7.5272	0.959274	10734.6	0.963711	10257.1	5001	100.29
T3	8.37857	0.976793	14439.4	0.943268	13722	6324	130.84
T30	6.91975	0.954213	8390.54	0.976502	8209.06	4013	105.861
T4	5.91443	0.95351	3913.42	0.989255	4047.25	1858	72.4455
T5	7.716	0.976291	10397.1	0.969627	10115.8	5089	130.318
T6	7.03615	0.951008	8183.14	0.973713	7924.56	4070	101.243
T7	8.33535	0.987662	11565.4	0.96178	11565	5539	139.282
T8	7.96532	0.9806	10540.9	0.967605	10260.4	5242	120.33
T9	6.86716	0.955853	6342.7	0.977182	6536.92	2998	79.2013

## Sheet: Tab3&-Fig 3  21 metabolites
ID	adduct	Name	VIP	Fold change	p-value	m/z	rt(s)	C1	C2	C3	C4	C5	C6	C7	C8	C9	C10	C11	C12	C13	C14	C15	C16	C17	C18	C19	C20	C21	C22	C23	C24	C25	C26	C27	C28	C29	C30	T1	T2	T3	T4	T5	T6	T7	T8	T9	T10	T11	T12
M125T74	(M-H)-	Thymine	2.00379	1.97556	0.0230725	125.035	74.3435	74679.9	300374	791108	314698	287245	450158	54292.6	369255	229865	2.1608e+06	1.88539e+06	274830	1743.4	92975.9	754851	1.48654e+06	187140	86878.9	115586	67942.3	125816	39843.2	128022	35112.4	1.59792e+06	1.60722e+06	355061	354796	91590.2	208163	841916	1.29001e+06	1.01667e+06	572303	674510	554007	607556	336082	156326	246917	1.58918e+06	1.93519e+06
M514T197	(M-H)-	Taurocholate	1.30474	0.101399	0.0428044	514.282	197.259	18319	21581.7	50314.2	12635.8	322862	4615.09	80064.7	80279.2	478329	36325.9	2.95891e+06	383142	64818.8	810945	30257.8	4893.08	155092	23192.7	62682.6	5.04472e+06	45572.3	122314	13851.3	147133	1.05406e+06	16977.3	14500.9	785128	112587	233433	422874	9510	9637.8	100018	5033.67	23587.5	3680.04	32776.7	99118.4	60141.8	11017.2	5349.28
M498T146	(M-H)-	Taurochenodeoxycholate	2.90904	0.166839	0.017168	498.287	145.578	113388	143038	195629	180538	924916	22830	1.24829e+06	1.56813e+06	1.16222e+06	58059.7	1.5368e+07	480360	458826	7.87071e+06	534998	85296.4	1.31947e+06	213714	1.09145e+07	4.73124e+06	188348	453004	347581	339091	1.67841e+06	97843	151784	3.57937e+06	1.70756e+06	1.24036e+06	606550	25303	79742.6	660038	59934.6	133456	55773.5	393781	729953	374411	65453.8	13547.6
M124T292_2	(M-H)-	Taurine	2.0253	0.314232	0.00684859	124.007	291.675	362124	252977	163939	1.09441e+06	1.34899e+06	3516.81	1.12866e+06	305587	1.51808e+06	9263.03	647510	1.62197e+06	1.02879e+06	1.69503e+06	334756	17235.7	1.88343e+06	436768	57315	4.78548e+06	633685	1.40246e+06	606223	725111	3.42758e+06	10979.8	103503	67442.2	3.07302e+06	2.12659e+06	1.52922e+06	63605.7	17153.9	1.07596e+06	5386.52	48642	21342	25198.8	5975.76	810799	7909.02	46409.2
M117T391_2	(M-H)-	Succinate	3.91611	0.198666	0.0154869	117.02	391.108	1.3348e+07	159722	368434	141502	34172	72858.5	93881	636686	3.78771e+06	93573.7	1.54397e+06	1.83903e+07	4.26216e+06	5.89112e+06	1.10221e+06	578628	241376	1.20936e+07	127173	203987	29778.4	1.30413e+06	113430	128429	150844	434689	1.45903e+07	342028	1.11957e+06	9.03498e+06	271357	239000	256616	197911	88393.5	689322	226251	167608	379763	7.72882e+06	453314	1.21436e+06
M73T391_2	(M-H)-	Propionic acid	2.52208	0.20894	0.0133487	73.03	391.175	5.25164e+06	77482.2	160258	63576.3	18872.1	36564.1	41529	275269	1.56942e+06	44470.2	721849	6.76858e+06	1.78024e+06	2.35734e+06	520444	246867	113376	5.04727e+06	63944.2	95464.5	15305.1	586466	55678.1	77506.1	84334	197539	5.87621e+06	149598	560408	3.78887e+06	120429	97105.9	115663	91487.3	43238.5	301202	106746	75564.2	183242	3.06388e+06	205910	553327
M365T38	(M-H)-	Nervonic acid	1.25349	1.878	0.0271171	365.34	37.606	49037.3	27988.8	164522	55731.6	25610	197208	46648.9	33940	183345	80776.6	67604.9	107346	136407	231680	158801	74427	71538.1	182723	53585.2	83748.5	99830.5	90337.2	8932.27	17038.7	3336.75	100214	28225.4	29479.2	71388.4	29509.3	61589.6	8512.62	82807.9	79025.6	376815	101420	258526	90551.7	34841.1	108735	190090	254578
M187T284_2	(M-H)-	Glycyl-L-leucine	1.56599	0.597385	0.0391601	187.108	283.697	1.41609e+06	148364	637116	248819	289699	115413	362889	1.94923e+06	344422	133860	727244	463183	1.135e+06	151344	1.27045e+06	484204	1.56934e+06	304694	630689	582208	274977	134703	761262	534562	2.24722e+06	578538	734906	848735	1.23262e+06	298206	977305	225013	326161	193735	81983.9	2.05121e+06	56546.8	282338	78292.8	1.02205e+06	264125	453725
M391T128	(M-H)-	Deoxycholic acid	12.2335	0.525383	0.00806573	391.284	128.334	1.39702e+07	6.49197e+06	3.51603e+07	6.91448e+06	2.40424e+07	1.68493e+06	1.09364e+07	8.09727e+07	3.18113e+07	7.91834e+06	7.01843e+07	1.24503e+07	3.46674e+07	4.57489e+07	7.43001e+07	5.84383e+07	2.91431e+07	2.80402e+06	4.37164e+07	1.92787e+07	1.81756e+07	6.06931e+06	2.44563e+07	1.56327e+07	8.18799e+07	3.12598e+07	1.42958e+07	3.72886e+07	5.08162e+07	1.84417e+07	1.54724e+07	953864	1.47839e+07	7.16283e+06	2.04478e+07	1.34551e+07	8.75243e+06	1.09508e+07	8.85207e+06	1.21243e+07	5.5261e+07	2.49054e+06
M178T70	(M-H)-	Cyclohexylsulfamate	26.3334	0.417081	0.0393366	178.054	70.444	1.36275e+07	2.19808e+08	1.7234e+08	3.04267e+08	288284	123549	2.85123e+08	5.48765e+08	913812	121677	3.85145e+08	37375.3	1.1544e+09	1.42285e+06	6.68069e+06	7.74045e+07	1.69271e+07	864380	4.38742e+08	6.82971e+08	6.49724e+06	1.99659e+08	4.81874e+08	3.03295e+08	288878	1.64418e+08	3.88206e+07	4.73687e+08	4.06989e+08	3.05053e+06	7.88889e+07	138051	215567	397307	796205	4.61995e+08	5.70787e+07	308106	2.66888e+08	370931	1.82626e+08	583847
M407T218	(M-H)-	Cholic acid	14.5813	0.258879	0.00879761	407.279	218.452	317144	231465	7.33963e+07	717251	8.45709e+07	2.21466e+07	2.95686e+07	4.12296e+06	1.02071e+08	522550	9.65037e+06	5.39093e+07	5.28019e+06	9.62606e+07	1.03503e+06	999914	2.46864e+07	207500	252126	9.92318e+07	3.40346e+07	6.00066e+07	986848	1.55911e+06	1.56028e+08	222063	147927	1.7692e+06	7.65201e+06	6.3584e+07	650428	2.47887e+07	146246	1.14968e+07	207658	276317	514434	224920	995612	4.41758e+07	894344	194802
M932T26	(2M-H)-	Cholesteryl sulfate	1.79288	1.64272	0.00893268	931.612	26.4205	61808.7	335279	323017	258199	338291	208238	353252	490322	437280	323725	182661	358335	26165.5	59333.9	711033	378279	86808.1	64558.2	106359	969331	308912	27439.3	483160	371302	11063.7	311077	328767	138383	171368	330315	258122	323591	116065	526861	927136	520741	747520	74466.1	723680	308412	458137	1.14733e+06
M784T129	(2M-H)-	Chenodeoxycholate	5.89357	0.10694	0.0451537	783.574	128.578	151541	39395.5	1.65511e+06	56900.6	4.12842e+06	5546.09	74241.7	4.88815e+06	1.24788e+07	70317.7	2.85506e+06	1.6424e+06	1.00078e+06	2.52039e+07	2.94662e+06	2.05224e+06	670825	11858.3	1.71561e+06	2.95214e+06	2.47021e+06	1.44506e+06	593926	287819	5.22813e+07	1.14747e+06	167063	1.06101e+06	2.33822e+06	3.16233e+06	2.53537e+06	5251.83	242771	50691.8	60370.3	149501	62033.9	128671	111694	149263	1.66205e+06	16362.6
M303T39	(M-H)-	Arachidonic Acid (peroxide free)	1.98581	0.503929	0.0240624	303.231	38.7865	243463	214480	1.75293e+06	1.12191e+06	5.78303e+06	56945.3	1.12537e+06	660928	4.24745e+06	419086	463283	2.1198e+06	516149	5.11055e+06	2.24316e+06	655724	2.57108e+06	697953	598377	5.3048e+06	2.83392e+06	5.96253e+06	1.21125e+06	1.18513e+06	4.66527e+06	669118	1.07617e+06	1.22022e+06	4.04048e+06	4.04601e+06	2.18944e+06	760219	260726	934979	290612	314884	397488	212693	356016	2.42775e+06	355194	217425
M515T52_2	(M-H)-	Adynerin	4.45138	0.425502	0.00153352	515.302	52.427	2.53302e+06	82136.5	6.35746e+06	4.40657e+06	6.87317e+06	29791	1.95256e+06	7.13314e+06	1.66173e+07	840978	1.65221e+06	4.34029e+06	2.08947e+06	4.38286e+06	6.59319e+06	4.48894e+06	3.60091e+06	375056	1.50287e+07	5.60965e+06	4.07337e+06	3.36818e+06	2.84782e+06	2.12406e+06	8.24223e+06	1.09724e+06	5.82546e+06	3.08354e+06	5.57091e+06	5.04304e+06	3.70679e+06	2.25857e+06	151887	2.45251e+06	288245	2.18509e+06	604899	611047	2.25829e+06	2.82633e+06	220295	1.80701e+06
M313T85	(M-H)-	9,10-DiHOME	2.34701	0.435953	0.00230099	313.236	84.842	1.09651e+06	45911.7	960450	600080	1.42685e+06	40428.5	1.76823e+06	2.0537e+06	1.9117e+06	191483	897475	335315	256479	411334	1.2938e+06	907319	2.21723e+06	550394	543243	610138	1.36484e+06	1.86723e+06	1.73786e+06	3.8163e+06	3.85843e+06	372095	483718	484630	625189	2.69556e+06	453948	453701	709531	330037	324932	869243	443424	304656	214072	777708	1.00464e+06	377039
M182T44	(M-H)-	4-Pyridoxic acid	1.90102	1.67893	0.00184602	182.045	44.08	392624	549830	989452	618284	658393	350409	449658	669403	377434	300633	640119	229441	219345	295652	543525	908515	965367	170208	553379	170777	201018	634782	300944	704153	981431	794905	532076	518038	498791	207325	417267	853805	1.35684e+06	659380	860676	436379	712736	1.14368e+06	987980	416748	1.10331e+06	692778
M135T129	(M-H)-	2-Methylbenzoic acid	2.28864	1.65182	0.0155821	135.045	129.02	161614	450921	1.1386e+06	1.42501e+06	332033	272252	271102	1.39086e+06	408882	1.91568e+06	686575	83742.8	244364	152962	330830	979036	719630	42835.4	936414	1.09838e+06	132410	212811	1.46697e+06	474021	67270.8	975594	1.31137e+06	897297	397024	76775.4	403923	1.0938e+06	818043	443567	1.96297e+06	1.72607e+06	1.30726e+06	409564	447474	924890	2.71384e+06	826894
M452T194_2	(M-H)-	1-Palmitoyl-2-hydroxy-sn-glycero-3-phosphoethanolamine	2.27029	0.557715	0.0136729	452.277	194.122	7.57695e+06	3.72819e+06	3.21014e+06	1.29538e+06	2.96804e+06	546075	1.48841e+06	2.74519e+06	1.91493e+06	2.18728e+06	791759	5.16626e+06	3.95166e+06	158297	7.23456e+06	4.88315e+06	5.54697e+06	5.82862e+06	1.95159e+07	2.81529e+06	1.98495e+06	1.13874e+06	4.54093e+06	2.60678e+06	5.8217e+06	8.66742e+06	3.8665e+06	5.42644e+06	2.69038e+06	2.8639e+06	2.53631e+06	1.07872e+06	2.45659e+06	4.81748e+06	3.21877e+06	2.54634e+06	1.02513e+06	2.2193e+06	4.09487e+06	1.93917e+06	1.76709e+06	1.45313e+06
M165T110	(M-H)-	1-Methylxanthine	1.21064	0.582618	0.0282923	165.041	109.821	380563	127355	738573	199070	1.51313e+06	20426.9	425587	1.08108e+06	2.01568e+06	19550.1	892140	171140	476866	199438	903690	2.27116e+06	1.21246e+06	373255	326574	314092	304559	570929	423106	1.82506e+06	503160	57311.8	1.03114e+06	1.3877e+06	1.15089e+06	1.33e+06	260065	273600	46362.7	117283	47497.1	535290	382610	993417	692481	644072	14442.2	429792
M295T48	(M-H)-	13(S)-HODE	1.30762	0.533706	0.0146093	295.226	47.747	1.07171e+06	395142	4.04839e+06	751022	953998	274354	298842	3.66161e+06	880194	308366	687591	595119	525513	1.01931e+06	801895	461217	1.04075e+06	231696	4.15459e+06	1.7869e+06	1.29059e+06	1.57054e+06	2.52185e+06	1.99245e+06	1.39885e+06	338390	516642	475335	841393	1.26065e+06	1.46282e+06	479331	775809	359317	273057	2.42897e+06	299196	310343	1.02679e+06	489310	252909	1.74761e+06
[truncated: 37 more columns]

## Sheet: Table4-scondary BAs 
ID	adduct	Name	VIP	Fold change	p-value	m/z	rt(s)	C1	C2	C3	C4	C5	C6	C7	C8	C9	C10	C11	C12	C13	C14	C15	C16	C17	C18	C19	C20	C21	C22	C23	C24	C25	C26	C27	C28	C29	C30	T1	T2	T3	T4	T5	T6	T7	T8	T9	T10	T11	T12
M432T166	(M-H)-	Glycolithocholic acid	0.196425	0.751827	0.380068	432.308	166.15	8097.97	14823.5	8401.77	15184.7	2631.91	11875.8	3660.01	56935.9	2572.28	21541.5	99156	4449.72	8945.93	7032.3	61783.6	65503.5	37143	4549.98	145941	10526	1731.55	13913.9	24468.4	16639	19513.1	103205	17849.1	118971	41209.6	8837.56	9324.01	2659.09	12467.7	5044.8	5867.64	22113.9	12837.7	18181.8	12253.8	8535.95	123289	114358
M375T73	(M-H)-	Lithocholic acid	13.1877	1.10565	0.712534	375.289	72.8615	6.31926e+07	1.32764e+07	2.4801e+07	1.93187e+07	7.25841e+06	6.77409e+07	73502.5	6.23049e+07	250661	3.93965e+07	6.57982e+07	71015.2	4.68146e+06	116983	8.44703e+07	1.86049e+08	3.45137e+07	2.41808e+07	3.97987e+07	215089	2.77008e+06	68335.2	3.54881e+07	2.94197e+07	63053	7.71922e+07	8.04297e+07	8.20229e+07	5.03349e+07	2.12393e+07	87050.5	375535	4.38044e+07	1.19694e+07	5.29717e+07	2.60933e+07	4.45468e+07	3.32236e+07	9.2193e+06	186259	1.68454e+08	4.60054e+07
M482T78	(M-H)-	Taurolithocholic acid	0.185114	0.726657	0.334234	482.291	78.3025	48395.2	28909.7	118170	106780	18907.6	12432.6	50956.5	140912	106426	61244.1	329468	47323.1	34616	43957.8	435246	18857.8	461144	64114.2	968581	96943.9	60818.2	109408	106365	24145.7	162733	267270	170706	206948	519604	160224	4286	113024	27384.9	263685	31173.4	99005.4	23504.4	199010	378829	61745.1	19939	117720
M472T205	(M+Na)+	Glycochenodeoxycholate	0.404904	0.319395	0.0170152	472.306	204.659	20336.3	4735.11	6493.62	10081.8	61487.7	97210.9	33442.8	34045.6	25083.3	18700.9	412271	78891	16811.1	80649.3	32521.9	8858.63	27871.6	9738.67	211051	10839.7	15853.5	24034.2	25683.9	22162.8	176646	45125.4	28545.6	97226.6	7306.28	13319.8	14065.1	12751.7	19688.3	11984.8	13345	25535.4	14168.5	16805.1	22265.4	11250.9	22096.4	31797.5
M450T206	(M+H)+	Glycodeoxycholic acid	1.07932	0.118881	0.139439	450.319	205.917	44542	157682	34947.4	43199	25413.6	11092.5	99062.5	399014	93477.5	30866.9	1.33007e+07	28924.5	76049	698835	138258	81553.8	140505	24828.3	6.04531e+06	26470.1	13544.4	45147.7	99987.4	80809.8	414763	86388.4	37789.4	1.994e+06	66811.6	89854	18218.2	13066.8	53312.6	84249	7903.97	38629.3	12745.1	93050.4	402957	46768.1	72603.1	25201.2
M482T142	(M+H-H2O)+	Tauroursodeoxycholic acid	0.337853	0.665253	0.192858	482.291	142.162	23745.2	13833.8	49576.1	35893.4	35701.1	14036.8	58456	25511.2	53688.6	37805.8	333956	17714.4	26326.1	233430	29955.7	13455.8	36934.8	23091.8	316989	131302	21519.9	294703	44837.3	22586.9	38213.8	42305.6	28325.1	78442	55243.7	33860.7	22905.5	15857.4	28447.8	17999.3	84585.2	57283.8	54818.2	31528.2	15350.2	55979.6	11716.5	18059.5
M500T143	(M+H)+	Taurochenodeoxycholate	0.518926	0.426573	0.053048	500.301	143.273	25733	19871.4	88792.8	29688.9	77804.4	16750.3	119620	109390	44505	37192.9	946417	36433.7	23976.8	310311	46993.3	35648.7	59053.3	31373.9	573101	281084	18792	49794.8	27490.3	28808	91312.6	33222.7	136951	189801	171097	88489.8	51212.6	16657.5	60586.6	69713	54210.2	34571.8	38736.2	53931.4	109939	40660.4	32280.8	31115.5
[truncated: 37 more columns]

## Sheet: Figure 2-ROC
Samples	label	k__Bacteria|p__Bacteroidetes|c__Bacteroidia|o__Bacteroidales	k__Bacteria|p__Bacteroidetes|c__Bacteroidia	k__Bacteria|p__Bacteroidetes	k__Bacteria|p__Bacteroidetes|c__Bacteroidia|o__Bacteroidales|f__Bacteroidaceae	k__Bacteria|p__Bacteroidetes|c__Bacteroidia|o__Bacteroidales|f__Bacteroidaceae|g__Bacteroides	k__Bacteria|p__Bacteroidetes|c__Bacteroidia|o__Bacteroidales|f__Tannerellaceae	k__Bacteria|p__Bacteroidetes|c__Bacteroidia|o__Bacteroidales|f__Tannerellaceae|g__Parabacteroides	k__Bacteria|p__Proteobacteria|c__Deltaproteobacteria|o__Desulfovibrionales	k__Bacteria|p__Proteobacteria|c__Deltaproteobacteria|o__Desulfovibrionales|f__Desulfovibrionaceae	k__Bacteria|p__Proteobacteria|c__Deltaproteobacteria	k__Bacteria|p__Firmicutes|c__Clostridia|o__Clostridiales|f__Ruminococcaceae|g__Ruminiclostridium 5	k__Bacteria|p__Firmicutes	k__Bacteria|p__Firmicutes|c__Clostridia|o__Clostridiales|f__Lachnospiraceae|g__Agathobacter	k__Bacteria|p__Firmicutes|c__Clostridia|o__Clostridiales|f__Ruminococcaceae|g__Subdoligranulum
C1	0	0.127645	0.127897	0.12793	0.0341919	0.0341919	0.00543314	0.00541637	0.000100614	0.000100614	0.000301841	0.000419224	0.837425	0.0170037	0.163497
C2	0	0.0957675	0.0960358	0.0960526	0.0545159	0.0545159	0.00182782	0.00182782	0.00132475	0.00132475	0.0014589	0.00202904	0.801539	0.0163162	0.0979307
C3	0	0.0971593	0.0974109	0.0974276	0.0666398	0.0666398	0.0137505	0.0137505	6.70758e-05	6.70758e-05	0.00016769	0.00134152	0.650837	0.0136332	0.0287588
C4	0	0.00461146	0.00479592	0.00482946	0.00166013	0.00166013	8.38448e-05	6.70758e-05	1.6769e-05	1.6769e-05	0.00016769	0.000117383	0.777744	0.102307	0.0764161
C5	0	0.053275	0.054365	0.054365	0.0426938	0.0426938	0.00355502	0.00355502	0.000184459	0.000184459	0.000503069	8.38448e-05	0.639082	0.0068585	0.00814971
C6	0	0.0791662	0.0793675	0.079401	0.0641245	0.0641245	0.00414193	0.00414193	0.000603682	0.000603682	0.000653989	0.00137505	0.860164	0.0548345	0.135476
C7	0	0.196549	0.197052	0.197086	0.193413	0.193413	0.00016769	0.00016769	0.000385686	0.000385686	0.000603682	0.000989368	0.456753	6.70758e-05	1.6769e-05
C8	0	0.615454	0.615572	0.615588	0.58522	0.58522	0.00716034	0.00716034	0.00135829	0.00135829	0.0014589	0.00140859	0.344803	0.0481101	0.0278029
C9	0	0.102425	0.10323	0.103246	0.0986853	0.0986853	0.00184459	0.00184459	0.000670758	0.000670758	0.000821679	0.000821679	0.482309	0.0636047	0.000385686
C10	0	0.091961	0.0922963	0.0923299	0.0262937	0.0262937	0.00370594	0.00370594	0.00102291	0.00102291	0.0011906	0.00142536	0.853205	0.0718885	0.0162156
C11	0	0.0882718	0.0886407	0.0886575	0.0275682	0.0275682	0.000368917	0.000368917	0.00254888	0.00254888	0.0026998	0.000385686	0.656773	0.0328336	0.147567
C12	0	0.00375625	0.0039407	0.0039407	0.00214643	0.00214643	8.38448e-05	8.38448e-05	5.03069e-05	5.03069e-05	0.000134152	5.03069e-05	0.381796	0.00016769	0.000117383
C13	0	0.040497	0.0407989	0.0408156	0.00870309	0.00870309	0.00127444	0.00125767	0.000419224	0.000419224	0.000570145	0.000553376	0.883791	0.0178757	0.241641
C14	0	0.00182782	0.0024315	0.0024315	0.000519838	0.000519838	3.35379e-05	3.35379e-05	3.35379e-05	3.35379e-05	0.000117383	8.38448e-05	0.402069	0.000201227	0.0918939
C15	0	0.356659	0.356776	0.356776	0.352534	0.352534	0.00100614	0.00100614	0.00016769	0.00016769	0.000234765	0.0004863	0.620166	0.0512962	0.0541805
C16	0	0.172921	0.172972	0.173022	0.0661703	0.0661703	0.00427608	0.00425932	0.000838448	0.000838448	0.000922293	0.000955831	0.806302	0.0144213	0.021196
C17	0	0.301036	0.301187	0.301204	0.103481	0.103481	0.0195694	0.0195694	0.000150921	0.000150921	0.000335379	0.000939062	0.665141	0.0197706	0.0263105
C18	0	0.121022	0.121172	0.121172	0.00499715	0.00499715	0.000469531	0.000469531	1.6769e-05	1.6769e-05	1.6769e-05	0.000201227	0.595181	0.347369	0.0117383
C19	0	0.0338062	0.0340074	0.0340242	0.0116544	0.0116544	0.000553376	0.000553376	0.00031861	0.00031861	0.000435993	0.00137505	0.947865	0.00308549	0.0293792
C20	0	0.00596975	0.00618775	0.00620451	0.00509776	0.00509776	0.000134152	0.000134152	6.70758e-05	6.70758e-05	0.000268303	0.000620451	0.448737	0.000150921	0.000234765
C21	0	0.0207264	0.0217158	0.0217158	0.0195526	0.0195526	0.000217996	0.000217996	0.000184459	0.000184459	0.000335379	0.000217996	0.792199	0.0188148	0.000150921
C22	0	0.0151088	0.0152598	0.0152598	0.013281	0.013281	0.00127444	0.00127444	8.38448e-05	8.38448e-05	0.000234765	0.000352148	0.718835	0.116226	0.0738505
C23	0	0.0398766	0.0399604	0.0399604	0.0382332	0.0382332	0.000670758	0.000670758	6.70758e-05	6.70758e-05	0.000268303	5.03069e-05	0.924959	0.297666	0.0149914
C24	0	0.0477915	0.0480263	0.0480431	0.045578	0.045578	0.000553376	0.000553376	3.35379e-05	3.35379e-05	0.000150921	0.000419224	0.828839	0.0711004	0.0660194
C25	0	0.0507596	0.0552369	0.0552369	0.00454439	0.00454439	0.00031861	0.00031861	8.38448e-05	8.38448e-05	0.000335379	0.00031861	0.213419	0.0215984	0.00427608
C26	0	0.174531	0.174867	0.174867	0.0957004	0.0957004	0.00526545	0.00526545	0.00283395	0.00283395	0.00295134	0.0019452	0.729181	0.123554	0.071637
C27	0	0.297364	0.297599	0.297615	0.287973	0.287973	0.0031861	0.0031861	0.000301841	0.000301841	0.000402455	0.000855217	0.673659	0.0133146	0.0382835
C28	0	0.140172	0.140356	0.14039	0.0457289	0.0457289	0.00300164	0.00300164	6.70758e-05	6.70758e-05	8.38448e-05	0.000435993	0.817168	0.158316	0.161133
C29	0	0.0843479	0.0845659	0.0845659	0.0746722	0.0746722	0.00556729	0.00556729	3.35379e-05	3.35379e-05	0.000117383	0.00134152	0.842623	0.202116	0.0907368
C30	0	0.00166013	0.00181105	0.00181105	0.000737834	0.000737834	6.70758e-05	6.70758e-05	0.0004863	0.0004863	0.000536607	0.00031861	0.856039	0.343244	0.0501056
T1	1	0.0867626	0.0869806	0.0870141	0.0666734	0.0666734	0.000754603	0.000754603	0.00285072	0.00285072	0.00293457	0.000586914	0.147869	0.000201227	0.000234765
T2	1	0.494751	0.494953	0.494953	0.494081	0.494081	0	0	5.03069e-05	5.03069e-05	0.000117383	0.000352148	0.110876	0.0244827	0.000352148
T3	1	0.100798	0.101167	0.101167	0.0830231	0.0830231	0.00315256	0.00315256	0.000251534	0.000251534	0.000402455	0.00144213	0.876396	0.0183117	0.121105
T4	1	0.415082	0.415283	0.415283	0.396754	0.396754	0.016182	0.016182	3.35379e-05	3.35379e-05	0.000150921	0.000419224	0.516719	0.000385686	0.000553376
T5	1	0.238019	0.238304	0.238337	0.110323	0.110323	0.0436664	0.0436664	0.000452762	0.000452762	0.000536607	0.012845	0.649328	0.00140859	0.0528725
T6	1	0.0880203	0.0882718	0.0882886	0.078529	0.078529	0.00452762	0.00452762	0.00144213	0.00144213	0.00154274	0.000922293	0.869202	0.0736996	0.0762988
T7	1	0.398447	0.398715	0.398715	0.257672	0.257672	0.0245833	0.0245833	0.0112017	0.0112017	0.0113023	0.00176074	0.475937	0.00472885	0.00320287
T8	1	0.304642	0.304809	0.304809	0.263541	0.263541	0.0056176	0.0056176	0.000687527	0.000687527	0.000754603	0.000301841	0.566137	0.0407653	0.0471208
T9	1	0.77273	0.772881	0.772881	0.669467	0.669467	0.0383841	0.0383674	0.00764664	0.00764664	0.00769695	0.000888755	0.196364	0.00122413	0.00878693
T10	1	0.091307	0.0915417	0.0915417	0.0848845	0.0848845	0.00420901	0.00419224	0.000150921	0.000150921	0.000201227	0.00224704	0.812741	0.000234765	0.000150921
T11	1	0.782691	0.783026	0.783043	0.760841	0.760841	0.0198209	0.0198209	0.000134152	0.000134152	0.00016769	0.000268303	0.202049	0.000871986	0.00390717
T12	1	0.15741	0.158215	0.158316	0.14101	0.14101	0.00560083	0.00560083	0.00241473	0.00239796	0.00261596	0.0031861	0.761998	0.000368917	0.000821679
T13	1	0.123638	0.124476	0.124476	0.0263105	0.0263105	0.0196029	0.0196029	0.00171043	0.00171043	0.00176074	0.00303518	0.838045	0.0134152	0.0353993
T14	1	0.474327	0.474578	0.474595	0.46128	0.46128	0.00648959	0.00648959	0.00776403	0.00776403	0.00786464	0.000234765	0.421622	0.00796525	0.000234765
T15	1	0.25908	0.259231	0.259248	0.222306	0.222306	0.00271657	0.00271657	0.000184459	0.000184459	0.000402455	0.004863	0.723547	0.144163	0.0171882
T16	1	0.661837	0.662156	0.662173	0.216588	0.216588	0.00323641	0.00320287	0.00016769	0.00016769	0.000368917	5.03069e-05	0.324664	0.00672435	0.00697589
T17	1	0.00236442	0.00295134	0.00295134	0.00135829	0.00135829	3.35379e-05	3.35379e-05	0.000150921	0.000150921	0.00031861	1.6769e-05	0.0142536	3.35379e-05	0.000150921
T18	1	0.173676	0.174095	0.174095	0.101368	0.101368	0.0360868	0.03607	0.00939062	0.00939062	0.00939062	0.0246168	0.56996	0.000368917	0.0011906
T19	1	0.400074	0.400359	0.400359	0.248399	0.248399	0.0306704	0.0306704	0.0138679	0.0138679	0.0139015	0.00251534	0.480028	0.00321964	0.00278365
T20	1	0.457977	0.458413	0.458413	0.343629	0.343629	0.111446	0.111446	3.35379e-05	3.35379e-05	0.000117383	0.000905524	0.482141	1.6769e-05	0.00134152
T21	1	0.127729	0.12788	0.12788	0.0958178	0.0958178	0.00779757	0.00779757	0.00414193	0.00414193	0.00419224	0.0031861	0.688416	0.000134152	0.00206258
T22	1	0.166298	0.166465	0.166465	0.0657846	0.0657846	0.0122246	0.0122246	0.004863	0.004863	0.0049133	0.000687527	0.673106	0.0287085	0.0588423
T23	1	0.12243	0.123336	0.123369	0.0565617	0.0565617	0.0170876	0.0170876	0.00105644	0.00105644	0.00114029	0.00192843	0.73012	0.0163833	0.0125599
T24	1	0.057266	0.0574337	0.0574504	0.0217661	0.0217661	0.000871986	0.000871986	0.00337056	0.00337056	0.00342087	0.000184459	0.510162	0.00114029	0.00586914
T25	1	0.342003	0.345323	0.345323	0.239444	0.239444	0.00652312	0.00652312	0.00321964	0.00321964	0.00338733	0.00529899	0.545025	0.00801556	0.00102291
T26	1	0.0194185	0.0196029	0.0196197	0.0171379	0.0171379	0.000771372	0.000771372	0.000117383	0.000117383	0.000117383	0.00031861	0.624627	0.127863	0.00152598
T27	1	0.27107	0.271238	0.271238	0.170071	0.170071	0.0200892	0.0200892	0.0077808	0.0077808	0.00788141	0.00137505	0.600748	0.0739343	0.0102123
T28	1	0.341399	0.3415	0.3415	0.295201	0.295201	0.00499715	0.00499715	0.000268303	0.000268303	0.000285072	0.00135829	0.634152	0.107774	0.0482275
T29	1	0.324966	0.325083	0.325083	0.256733	0.256733	0.00144213	0.00140859	0.00108998	0.00108998	0.0011906	0.000653989	0.646846	0.164537	0.021045
T30	1	0.424037	0.424422	0.424422	0.27657	0.27657	0.00623805	0.00623805	0.0113694	0.0113694	0.0114197	0.00108998	0.525321	0.00187812	0.0620284

## Sheet: Figure 6- correlation 
	C1	C10	C11	C12	C13	C14	C15	C16	C17	C18	C19	C2	C20	C21	C22	C23	C24	C25	C26	C27	C28	C29	C3	C30	C4	C5	C6	C7	C8	C9	T1	T10	T11	T12	T13	T14	T15	T16	T17	T18	T19	T2	T20	T21	T22	T23	T24	T25	T26
Wexner score	6	5	2	6	2	3	3	5	2	8	3	5	1	1	2	2	0	3	6	7	7	1	3	3	2	5	8	2	5	5	8	9	21	23	28	9	27	11	10	15	27	23	6	14	26	29	24	26	10
GIQLI	101	115	140	138	140	130	140	137	121	88	137	117	138	134	126	108	143	140	131	74	135	141	144	134	125	143	100	140	135	144	119	129	120	85	58	108	123	116	130	85	81	109	110	97	125	108	100	67	129
Bristol Stool Scale score	2	4	4	4	3	4	5	6	5	4	6	4	5	4	5	4	4	7	3	3	4	4	4	4	3	4	3	4	6	5	2	5	4	1	4	2	3	1	4	2	1	2	3	1	4	4	2	1	5
Taurocholate	18319	36325.9	2.95891e+06	383142	64818.8	810945	30257.8	4893.08	155092	23192.7	62682.6	21581.7	5.04472e+06	45572.3	122314	13851.3	147133	1.05406e+06	16977.3	14500.9	785128	112587	50314.2	233433	12635.8	322862	4615.09	80064.7	80279.2	478329	422874	60141.8	11017.2	5349.28	6767.44	11251.4	6646.24	18585.8	116767	15594.3	1433.5	9510	251945	12741	9163.41	5294.98	6288.08	3935.02	16505.9
Taurochenodeoxycholate	113388	58059.7	1.5368e+07	480360	458826	7.87071e+06	534998	85296.4	1.31947e+06	213714	1.09145e+07	143038	4731240	188348	453004	347581	339091	1.67841e+06	97843	151784	3.57937e+06	1.70756e+06	195629	1.24036e+06	180538	924916	22830	1.24829e+06	1.56813e+06	1.16222e+06	606550	374411	65453.8	13547.6	17147.1	203773	83035.7	251610	1.86034e+06	111136	13522.8	25303	2.17004e+06	90721.6	81907.2	70411.9	26602.7	13865.3	299413
Taurine	362124	9263.03	647510	1.62197e+06	1.02879e+06	1.69503e+06	334756	17235.7	1.88343e+06	436768	57315	252977	4.78548e+06	633685	1.40246e+06	606223	725111	3.42758e+06	10979.8	103503	67442.2	3.07302e+06	163939	2.12659e+06	1.09441e+06	1.34899e+06	3516.81	1.12866e+06	305587	1.51808e+06	1.52922e+06	810799	7909.02	46409.2	15769.3	14609.6	8721.19	1.31103e+06	471410	5410.97	186857	63605.7	3.76836e+06	5427.16	7902.56	1486.77	12788.3	11383.3	137772
Deoxycholic acid	1.39702e+07	7.91834e+06	7.01843e+07	1.24503e+07	3.46674e+07	4.57489e+07	7.43001e+07	5.84383e+07	2.91431e+07	2.80402e+06	4.37164e+07	6.49197e+06	19278688	1.81756e+07	6.06931e+06	2.44563e+07	1.56327e+07	8.18799e+07	3.12598e+07	1.42958e+07	3.72886e+07	5.08162e+07	3.51603e+07	18441722	6.91448e+06	24042410	1.68493e+06	1.09364e+07	8.09727e+07	31811319	1.54724e+07	12124346	5.5261e+07	2.49054e+06	8972482	838492	2.7428e+07	1.4603e+07	780408	33287791	97033.3	953864	26609358	135164	2.36742e+07	2.26136e+07	9.06383e+06	93500.7	4.00131e+07
Cyclohexylsulfamate	1.36275e+07	121677	385145090	37375.3	1154395323	1.42285e+06	6.68069e+06	7.74045e+07	1.69271e+07	864380	438742438	219807948	682970733	6.49724e+06	199659466	481873928	303294936	288878	164418017	3.88206e+07	473687373	406988613	172339537	3.05053e+06	304267167	288284	123549	285123318	548764540	913812	7.88889e+07	370931	182626147	583847	173169	19378.3	279042	29908.6	2.20701e+07	125526874	8360.66	138051	18153.9	421897160	22320.3	2.94135e+06	275610	5945.51	300740352
Cholic acid	317144	522550	9.65037e+06	53909306	5.28019e+06	9.62606e+07	1.03503e+06	999914	2.46864e+07	207500	252126	231465	9.92318e+07	3.40346e+07	6.00066e+07	986848	1.55911e+06	156027715	222063	147927	1.7692e+06	7.65201e+06	7.33963e+07	6.3584e+07	717251	84570909	146617	29568568	4.12296e+06	102071398	650428	4.41758e+07	894344	194802	573929	1.14875e+06	317026	1.87722e+06	1.58946e+07	1.64849e+06	7068.46	2.47887e+07	7.25301e+06	53189.6	525994	1.14842e+06	518761	237405	33018447
Chenodeoxycholate	151541	70317.7	2.85506e+06	1.6424e+06	1.00078e+06	25203931	2.94662e+06	2.05224e+06	670825	11858.3	1.71561e+06	39395.5	2.95214e+06	2.47021e+06	1.44506e+06	593926	287819	5.22813e+07	1.14747e+06	167063	1.06101e+06	2.33822e+06	1.65511e+06	3.16233e+06	56900.6	4.12842e+06	5546.09	74241.7	4.88815e+06	12478819	2.53537e+06	149263	1.66205e+06	16362.6	93192.6	1797.48	750589	192393	22085.9	1.20587e+06	1148.34	5251.83	404412	602.072	334536	533774	96579.2	362.741	1.2992e+06
Arachidonic Acid	243463	419086	463283	2.1198e+06	516149	5.11055e+06	2.24316e+06	655724	2.57108e+06	697953	598377	214480	5.3048e+06	2.83392e+06	5.96253e+06	1.21125e+06	1.18513e+06	4.66527e+06	669118	1.07617e+06	1.22022e+06	4.04048e+06	1.75293e+06	4.04601e+06	1.12191e+06	5.78303e+06	56945.3	1.12537e+06	660928	4.24745e+06	2.18944e+06	2.42775e+06	355194	217425	523222	3.81351e+06	294282	1.42781e+06	1.41364e+06	110044	895291	760219	2.13085e+06	101974	172688	56088.8	649652	533240	8.0831e+06
4-Pyridoxic acid	392624	300633	640119	229441	219345	295652	543525	908515	965367	170208	553379	549830	170777	201018	634782	300944	704153	981431	794905	532076	518038	498791	989452	207325	618284	658393	350409	449658	669403	377434	417267	416748	1.10331e+06	692778	1.47111e+06	793656	1.03702e+06	1.25391e+06	110743	244313	17018.9	853805	1.50766e+06	24236.2	1.83706e+06	773707	1.00342e+06	81516.9	1.2358e+06
g__Bacteroides	0.0341919	0.0262937	0.0275682	0.00214643	0.00870309	0.000519838	0.352534	0.0661703	0.103481	0.00499715	0.0116544	0.0545159	0.00509776	0.0195526	0.013281	0.0382332	0.045578	0.00454439	0.0957004	0.287973	0.0457289	0.0746722	0.0666398	0.000737834	0.00166013	0.0426938	0.0641245	0.193413	0.58522	0.0986853	0.0666734	0.0848845	0.760841	0.14101	0.0263105	0.46128	0.222306	0.216588	0.00135829	0.101368	0.248399	0.494081	0.343629	0.0958178	0.0657846	0.0565617	0.0217661	0.239444	0.0171379
g__Parabacteroides	0.00541637	0.00370594	0.000368917	8.38448e-05	0.00125767	3.35379e-05	0.00100614	0.00425932	0.0195694	0.000469531	0.000553376	0.00182782	0.000134152	0.000217996	0.00127444	0.000670758	0.000553376	0.00031861	0.00526545	0.0031861	0.00300164	0.00556729	0.0137505	6.70758e-05	6.70758e-05	0.00355502	0.00414193	0.00016769	0.00716034	0.00184459	0.000754603	0.00419224	0.0198209	0.00560083	0.0196029	0.00648959	0.00271657	0.00320287	3.35379e-05	0.03607	0.0306704	0	0.111446	0.00779757	0.0122246	0.0170876	0.000871986	0.00652312	0.000771372
f__Desulfovibrionaceae	0.000100614	0.00102291	0.00254888	5.03069e-05	0.000419224	3.35379e-05	0.00016769	0.000838448	0.000150921	1.6769e-05	0.00031861	0.00132475	6.70758e-05	0.000184459	8.38448e-05	6.70758e-05	3.35379e-05	8.38448e-05	0.00283395	0.000301841	6.70758e-05	3.35379e-05	6.70758e-05	0.0004863	1.6769e-05	0.000184459	0.000603682	0.000385686	0.00135829	0.000670758	0.00285072	0.000150921	0.000134152	0.00239796	0.00171043	0.00776403	0.000184459	0.00016769	0.000150921	0.00939062	0.0138679	5.03069e-05	3.35379e-05	0.00414193	0.004863	0.00105644	0.00337056	0.00321964	0.000117383
g__Ruminiclostridium 5	0.000419224	0.00142536	0.000385686	5.03069e-05	0.000553376	8.38448e-05	0.0004863	0.000955831	0.000939062	0.000201227	0.00137505	0.00202904	0.000620451	0.000217996	0.000352148	5.03069e-05	0.000419224	0.00031861	0.0019452	0.000855217	0.000435993	0.00134152	0.00134152	0.00031861	0.000117383	8.38448e-05	0.00137505	0.000989368	0.00140859	0.000821679	0.000586914	0.00224704	0.000268303	0.0031861	0.00303518	0.000234765	0.004863	5.03069e-05	1.6769e-05	0.0246168	0.00251534	0.000352148	0.000905524	0.0031861	0.000687527	0.00192843	0.000184459	0.00529899	0.00031861
g__Subdoligranulum	0.163497	0.0162156	0.147567	0.000117383	0.241641	0.0918939	0.0541805	0.021196	0.0263105	0.0117383	0.0293792	0.0979307	0.000234765	0.000150921	0.0738505	0.0149914	0.0660194	0.00427608	0.071637	0.0382835	0.161133	0.0907368	0.0287588	0.0501056	0.0764161	0.00814971	0.135476	1.6769e-05	0.0278029	0.000385686	0.000234765	0.000150921	0.00390717	0.000821679	0.0353993	0.000234765	0.0171882	0.00697589	0.000150921	0.0011906	0.00278365	0.000352148	0.00134152	0.00206258	0.0588423	0.0125599	0.00586914	0.00102291	0.00152598
[truncated: 11 more columns]
